# Supplementary material for: Correction: Baseline Levels and Temporal Stability of 27 Multiplexed Serum Cytokine Concentrations in Healthy Subjects
Source: PLoS One. 2015 Jul 6;10(7):e0132870. doi: 10.1371/journal.pone.0132870 (PMC4493147; doi:10.1371/journal.pone.0132870)
Supplement: S4 Table — (XLSX) [file pone.0132870.s001.xlsx]

## Sheet: Online Table 4
			S4 Table
				Day 0					Day 7
				Median	IQR	%CV			Median	IQR	%CV
			PDGF-BB	21747.4	[12794-31441]	81.4529			25863.3	[17708-35738]	107.036
			IL-1b	2.47	[0-6]	129.796			3.38	[0-7]	136.004
			IL-1Rα	230.4	[136-323]	157.033			253.84	[171-362]	134.37
			IL-2	ND	NA	NA			ND	NA	NA
			IL-4	36.065	[13-51]	61.6643			37.545	[14-53]	60.5112
			IL-5	2.19	[0-6]	209.221			3.18	[0-7]	198.831
			IL-6	12.455	[8-20]	141.141			15.695	[10-26]	137.052
			IL-7	30.16	[14-52]	238.05			32	[17-55]	238.198
			IL-8	34.2	[15-48]	76.5486			37.305	[24-51]	133.206
			IL-9	59.31	[34-86]	810.618			68.68	[37-103]	802.727
			IL-10	0	[0-2]	269.078			0.895	[0-4]	192.008
			IL-12p70	25.555	[13-55]	139.918			29.705	[15-66]	144.121
			IL-13	9.18	[0-17]	148.361			10.665	[3-19]	105.579
			IL-15	ND	NA	NA			ND	NA	NA
			IL-17	157.155	[91-228]	116.271			180.4	[119-247]	112.061
			Eotaxin	204.585	[105-342]	78.905			222.195	[113-363]	83.5269
			FGF-b	28.195	[4-62]	128.151			38.17	[12-86]	117.242
			G-CSF	44.715	[19-126]	100.531			58.645	[24-148]	92.4759
			GM-CSF	ND	NA	NA			ND	NA	NA
			IFN-γ	418.1	[136-822]	165.964			528.57	[249-909]	163.63
			IP-10	1696.04	[1098-2616]	72.2336			1884.1	[1339-2895]	66.6745
			MCP-1	39.74	[22-67]	86.6836			53.76	[31-90]	77.2632
			MIP-1α	8.03	[0-15]	152.74			10.88	[4-19]	132.349
			MIP-1β	144.94	[112-194]	56.7536			166.97	[118-228]	64.5332
			RANTES	10264.2	[5734-14124]	55.6664			11740.2	[7982-15096]	67.4642
			TNF-α	0	[0-16]	301.582			11.55	[0-55]	245.756
			VEGF	178.82	[94-322]	82.9158			225.74	[111-365]	86.037
			ND not detectable
			NA
			median concentration of 144 healthy
